# Supplementary material for: Phosphaturic Mesenchymal Tumors: Rethinking the Clinical Diagnosis and Surgical Treatment
Source: J Clin Med. 2022 Dec 29;12(1):252. doi: 10.3390/jcm12010252 (PMC9821698; doi:10.3390/jcm12010252)
Supplement: Supplementary file 1 [file jcm-12-00252-s001.zip]

Archive with 1 entries (1 files):
- jcm-2043256-supplementary.pdf
